# Supplementary material for: Antibacterial Indole Diketopiperazine Alkaloids from the Deep-Sea Cold Seep-Derived Fungus Aspergillus chevalieri
Source: Mar Drugs. 2023 Mar 22;21(3):195. doi: 10.3390/md21030195 (PMC10059655; doi:10.3390/md21030195)
Supplement: Supplementary file 1 [file marinedrugs-21-00195-s001.zip]

Archive with 1 entries (1 files):
- marinedrugs-2206988-supplementary.pdf
